# Supplementary material for: Transcranial Doppler sonography follow-up study in mild vascular cognitive impairment
Source: PLoS One. 2025 Jan 24;20(1):e0317888. doi: 10.1371/journal.pone.0317888 (PMC11761083; doi:10.1371/journal.pone.0317888)
Supplement: S1 Dataset — (XLSX) [file pone.0317888.s001.xlsx]

## Sheet: Dataset
Age	Sex	Education	Hypertension	Diabetes	Dyslipidemia	Heart disease	Smoking	Atrial fib	Neurological examination	MRI	MMSE	MoCA1	HDRS1	StroopT1	MBFV1	PI1	PSV1	EDV1	RI1	MoCA2	HDRS2	STROOP2	MBFV2	PI2	PSV2	EDV2	RI2	MOCAD	HDRSD	STROOPD	MBFVD	PID	PSVD	EDVD	RID
76	F	5	1	1	1	0	0	0	0	3	25	22	19	71.3	52	1.03	87.7067	34.1467	0.610672	19	16	81.2	50	1.14	88	31	0.647727	-3	-3	9.9	-2	0.11	0.293333	-3.14667	0.0370553
67	F	7	1	1	1	0	1	0	0	2	26	23	5	70.6	55	1.1	95.3333	34.8333	0.634615	20	9	72.6	52	1.24038	95	30.5	0.678947	-3	4	2	-3	0.140385	-0.333333	-4.33333	0.044332
58	M	11	1	0	0	1	1	0	0	2	26	23	15	48.5	53	0.9	84.8	37.1	0.5625	23	12	47.1	55	0.818182	85	40	0.529412	0	-3	-1.4	2	-0.0818182	0.2	2.9	-0.0330882
73	F	13	1	0	1	0	0	0	1	2	26	23	18	50.1	53	1.12	92.5733	33.2133	0.641221	22	18	50.9	52	1.09615	90	33	0.633333	-1	0	0.8	-1	-0.0238462	-2.57333	-0.213333	-0.00788804
67	M	5	1	0	0	0	2	0	1	1	26	22	20	55	55	0.96	90.2	37.4	0.585366	20	20	56.3	54	1.02778	91	35.5	0.60989	-2	0	1.3	-1	0.0677778	0.8	-1.9	0.0245243
58	M	0	0	1	0	0	2	0	0	1	25	23	4	49.75	55	0.8	84.3333	40.3333	0.521739	23	5	50	54	0.861111	85	38.5	0.547059	0	1	0.25	-1	0.0611111	0.666667	-1.83333	0.0253197
82	M	8	1	0	1	0	0	1	1	3	24	21	12	74.7	54	1.1	93.6	34.2	0.634615	20	12	75	52	1.15385	92	32	0.652174	-1	0	0.3	-2	0.0538462	-1.6	-2.2	0.0175585
77	M	3	1	0	1	0	2	0	1	3	30	29	3	70.2	55	1.01	92.0333	36.4833	0.603586	27	5	71	54	1.08333	93	34.5	0.629032	-2	2	0.8	-1	0.0733333	0.966667	-1.98333	0.0254466
83	F	5	1	0	0	0	0	1	0	3	26	22	16	56.3	52	1.02	87.36	34.32	0.607143	20	16	57.3	50	1.08	86	32	0.627907	-2	0	1	-2	0.06	-1.36	-2.32	0.0207641
82	F	3	1	0	0	0	0	0	0	1	24	20	10	45	54	0.78	82.08	39.96	0.513158	19	10	45.8	52	0.865385	82	37	0.54878	-1	0	0.8	-2	0.0853846	-0.08	-2.96	0.0356226
72	F	5	1	0	0	0	0	0	0	2	26	23	19	41.2	53	0.78	80.56	39.22	0.513158	22	19	41.4	53	0.792453	81	39	0.518519	-1	0	0.2	0	0.0124528	0.44	-0.22	0.00536062
79	M	13	1	1	0	0	0	0	1	3	24	20	18	86.5	50	1.16	88.6667	30.6667	0.654135	20	18	88.1	50	1.11	87	31.5	0.637931	0	0	1.6	0	-0.05	-1.66667	0.833333	-0.0162043
72	F	5	1	0	1	1	0	1	1	1	26	23	17	37.2	54	0.81	83.16	39.42	0.525974	20	17	40.5	52	0.865385	82	37	0.54878	-3	0	3.3	-2	0.0553846	-1.16	-2.42	0.0228065
72	F	0	1	0	0	0	0	0	0	2	24	21	18	49.7	51	0.79	77.86	37.57	0.517467	19	16	50	50	0.81	77	36.5	0.525974	-2	-2	0.3	-1	0.02	-0.86	-1.07	0.00850678
60	M	7	1	1	1	1	1	0	1	1	28	25	18	43	52	0.81	80.08	37.96	0.525974	24	18	45.5	50	0.87	79	35.5	0.550633	-1	0	2.5	-2	0.06	-1.08	-2.46	0.0246589
71	F	5	1	0	0	0	0	1	0	2	29	26	22	38.4	54	0.8	82.8	39.6	0.521739	25	20	44.6	52	0.894231	83	36.5	0.560241	-1	-2	6.2	-2	0.0942308	0.2	-3.1	0.0385018
75	F	2	1	0	1	0	0	0	1	2	26	22	3	58.4	55	1.01	92.0333	36.4833	0.603586	20	1	62	52	1.18269	93	31.5	0.66129	-2	-2	3.6	-3	0.172692	0.966667	-4.98333	0.0577047
73	M	8	1	0	0	1	0	0	1	1	27	23	16	50	53	0.87	83.74	37.63	0.550633	23	18	56.3	52	0.923077	84	36	0.571429	0	2	6.3	-1	0.0530769	0.26	-1.63	0.0207957
60	M	8	1	1	1	0	2	1	0	3	26	23	18	72.7	48	1.15	84.8	29.6	0.650943	20	20	74.1	47	1.18085	84	28.5	0.660714	-3	2	1.4	-1	0.0308511	-0.8	-1.1	0.00977089
70	M	13	1	0	1	0	0	0	1	3	25	23	21	82.4	51	1.14	89.76	31.62	0.647727	20	18	84.4	46	1.36957	88	25	0.715909	-3	-3	2	-5	0.229565	-1.76	-6.62	0.0681818
76	M	8	1	0	0	0	1	0	0	2	26	23	17	58.4	50	0.96	82	34	0.585366	23	17	60	48	1.15625	85	29.5	0.652941	0	0	1.6	-2	0.19625	3	-4.5	0.0675753
79	M	8	1	1	1	0	2	0	1	3	25	24	19	47.9	50	0.92	80.6667	34.6667	0.570248	22	19	49.1	50	0.96	82	34	0.585366	-2	0	1.2	0	0.04	1.33333	-0.666667	0.0151179
68	M	5	0	0	0	0	0	1	1	3	26	23	18	64.2	49	0.99	81.34	32.83	0.596386	23	17	64.5	48	1.0625	82	31	0.621951	0	-1	0.3	-1	0.0725	0.66	-1.83	0.0255657
67	M	17	1	0	1	0	1	0	1	1	26	22	19	45.2	52	0.88	82.5067	36.7467	0.554622	19	21	50.2	50	1.02	84	33	0.607143	-3	2	5	-2	0.14	1.49333	-3.74667	0.052521
56	F	8	1	0	0	0	2	1	0	1	24	19	15	58	54	0.83	83.88	39.06	0.534335	18	16	60.2	56	0.776786	85	41.5	0.511765	-1	1	2.2	2	-0.0532143	1.12	2.44	-0.0225701
72	F	5	1	0	0	0	0	0	0	2	30	29	11	55.2	54	0.89	86.04	37.98	0.558577	24	12	62	49	1.19388	88	29.5	0.664773	-5	1	6.8	-5	0.303878	1.96	-8.48	0.106195
73	F	5	0	0	0	0	0	0	0	1	25	24	20	61.3	49	0.95	80.0333	33.4833	0.581633	22	20	61.9	48	1.0625	82	31	0.621951	-2	0	0.6	-1	0.1125	1.96667	-2.48333	0.0403186
66	F	5	1	0	0	0	1	0	1	2	26	22	17	57.7	52	0.95	84.9333	35.5333	0.581633	22	16	59.9	50	1.08	86	32	0.627907	0	-1	2.2	-2	0.13	1.06667	-3.53333	0.0462743
62	M	5	1	0	0	0	0	0	0	1	29	26	5	47	56	0.81	86.24	40.88	0.525974	25	5	48.1	55	0.927273	89	38	0.573034	-1	0	1.1	-1	0.117273	2.76	-2.88	0.0470597
76	F	4	1	0	0	0	0	0	1	2	25	20	20	83.2	50	1.08	86	32	0.627907	20	20	84	50	1.11	87	31.5	0.637931	0	0	0.8	0	0.03	1	-0.5	0.0100241
69	M	8	1	1	0	0	2	0	1	2	29	26	18	74.5	53	1.02	89.04	34.98	0.607143	24	16	75.1	50	1.2	90	30	0.666667	-2	-2	0.6	-3	0.18	0.96	-4.98	0.0595238
80	F	6	1	0	0	0	0	0	1	3	25	20	21	86.8	51	1.08	87.72	32.64	0.627907	18	20	87	49	1.22449	89	29	0.674157	-2	-1	0.2	-2	0.14449	1.28	-3.64	0.0462503
68	M	13	1	0	0	0	0	0	1	2	25	21	13	69.7	52	1.03	87.7067	34.1467	0.610672	20	12	69.9	50	1.14	88	31	0.647727	-1	-1	0.2	-2	0.11	0.293333	-3.14667	0.0370553
66	M	5	1	0	0	0	2	0	0	2	25	22	24	60.7	49	0.94	79.7067	33.6467	0.577869	22	18	61	47	1.14894	83	29	0.650602	0	-6	0.3	-2	0.208936	3.29333	-4.64667	0.0727336
60	M	2	1	1	1	1	2	0	0	3	24	19	9	99.4	50	1.2	90	30	0.666667	18	8	99.6	49	1.31633	92	27.5	0.701087	-1	-1	0.2	-1	0.116327	2	-2.5	0.0344203
62	M	5	0	0	0	0	0	0	0	2	24	20	8	38.5	56	0.94	91.0933	38.4533	0.577869	19	7	40.1	55	0.954545	90	37.5	0.583333	-1	-1	1.6	-1	0.0145455	-1.09333	-0.953333	0.00546448
65	F	8	1	0	0	0	0	0	1	3	24	19	10	57.4	56	0.9	89.6	39.2	0.5625	18	8	58.5	55	0.954545	90	37.5	0.583333	-1	-2	1.1	-1	0.0545455	0.4	-1.7	0.0208333
75	M	8	1	0	0	1	1	0	1	1	26	24	14	52.1	52	0.83	80.7733	37.6133	0.534335	23	14	53.2	50	0.96	82	34	0.585366	-1	0	1.1	-2	0.13	1.22667	-3.61333	0.0510311
75	F	5	1	1	0	0	0	0	0	2	25	22	15	55.5	53	0.9	84.8	37.1	0.5625	21	15	56.1	52	0.951923	85	35.5	0.582353	-1	0	0.6	-1	0.0519231	0.2	-1.6	0.0198529
69	F	5	1	0	0	0	0	0	0	2	25	22	12	52.2	54	0.8	82.8	39.6	0.521739	22	12	52	55	0.790909	84	40.5	0.517857	0	0	-0.2	1	-0.00909091	1.2	0.9	-0.00388199
78	F	3	1	1	1	0	0	0	0	2	26	23	15	121	48	1.14	84.48	29.76	0.647727	21	10	122	46	1.27174	85	26.5	0.688235	-2	-5	1	-2	0.131739	0.52	-3.26	0.040508
78	F	8	1	0	1	0	0	0	0	3	26	22	16	49.1	54	0.89	86.04	37.98	0.558577	21	16	51.2	52	1.09615	90	33	0.633333	-1	0	2.1	-2	0.206154	3.96	-4.98	0.0747559
78	M	13	1	0	1	0	2	0	1	2	24	20	6	49.7	56	0.8	85.8667	41.0667	0.521739	19	5	52.4	54	0.888889	86	38	0.55814	-1	-1	2.7	-2	0.0888889	0.133333	-3.06667	0.0364004
75	M	13	1	0	1	0	0	0	1	3	27	24	6	42.5	55	0.76	82.8667	41.0667	0.504425	22	5	43.8	52	0.894231	83	36.5	0.560241	-2	-1	1.3	-3	0.134231	0.133333	-4.56667	0.0558162
76	F	5	1	0	1	0	0	0	0	1	28	25	10	40.2	53	0.86	83.3867	37.8067	0.54661	23	10	42.1	52	0.980769	86	35	0.593023	-2	0	1.9	-1	0.120769	2.61333	-2.80667	0.0464131
72	F	5	1	0	0	0	0	0	0	2	25	22	5	50.3	57	0.99	94.62	38.19	0.596386	22	5	50.9	55	1.09091	95	35	0.631579	0	0	0.6	-2	0.100909	0.38	-3.19	0.0351934
79	M	5	0	1	0	0	1	0	1	3	24	20	4	83.5	55	0.98	90.9333	37.0333	0.592742	19	3	83.7	54	1.22222	98	32	0.673469	-1	-1	0.2	-1	0.242222	7.06667	-5.03333	0.0807275
76	F	3	0	0	0	0	0	0	0	1	24	20	1	60.2	55	0.85	86.1667	39.4167	0.542553	20	1	60.3	55	1.28182	102	31.5	0.691176	0	0	0.1	0	0.431818	15.8333	-7.91667	0.148623
70	M	10	1	0	0	0	0	0	0	1	28	25	10	38.6	54	0.78	82.08	39.96	0.513158	24	8	40.1	52	1.15385	92	32	0.652174	-1	-2	1.5	-2	0.373846	9.92	-7.96	0.139016
61	F	5	1	1	0	0	0	0	1	1	25	21	4	45.5	56	0.74	83.6267	42.1867	0.495536	20	4	48.7	55	1.03636	93	36	0.612903	-1	0	3.2	-1	0.296364	9.37333	-6.18667	0.117368
78	F	13	1	0	0	0	2	0	0	1	24	20	6	40.4	55	0.82	85.0667	39.9667	0.530172	19	7	59.9	54	0.888889	86	38	0.55814	-1	1	19.5	-1	0.0688889	0.933333	-1.96667	0.0279671
65	F	8	0	0	0	0	0	0	0	1	24	19	1	49.5	56	0.83	86.9867	40.5067	0.534335	18	1	50.3	54	0.888889	86	38	0.55814	-1	0	0.8	-2	0.0588889	-0.986667	-2.50667	0.0238048
71	F	13	1	0	0	0	0	0	1	2	26	22	4	72	55	0.97	90.5667	37.2167	0.589069	22	1	68	52	1.09615	90	33	0.633333	0	-3	-4	-3	0.126154	-0.566667	-4.21667	0.0442645
84	M	8	1	0	1	0	1	0	1	1	25	21	3	46.7	51	0.84	79.56	36.72	0.538462	20	3	50.8	48	1.3125	90	27	0.7	-1	0	4.1	-3	0.4725	10.44	-9.72	0.161538
72	F	5	0	1	1	0	0	0	1	2	24	21	21	98.4	51	1.14	89.76	31.62	0.647727	20	20	98.3	50	1.2	90	30	0.666667	-1	-1	-0.1	-1	0.06	0.24	-1.62	0.0189394
77	F	5	1	0	0	0	0	0	0	2	24	20	8	76.8	55	1.11	95.7	34.65	0.637931	20	8	76.9	54	1.16667	96	33	0.65625	0	0	0.1	-1	0.0566667	0.3	-1.65	0.018319
69	M	8	0	0	0	1	2	0	0	1	24	19	8	93.2	51	0.96	83.64	34.68	0.585366	19	8	94	50	0.99	83	33.5	0.596386	0	0	0.8	-1	0.03	-0.64	-1.18	0.0110197
67	M	5	1	0	1	0	0	0	1	3	25	21	1	104	52	0.99	86.32	34.84	0.596386	20	1	105	50	1.08	86	32	0.627907	-1	0	1	-2	0.09	-0.32	-2.84	0.0315214
63	M	8	0	0	0	0	0	1	0	1	28	25	2	40.1	55	0.81	84.7	40.15	0.525974	24	2	42	54	0.861111	85	38.5	0.547059	-1	0	1.9	-1	0.0511111	0.3	-1.65	0.0210848
63	F	8	0	0	0	0	0	0	0	2	28	24	6	60.8	55	0.92	88.7333	38.1333	0.570248	22	8	60.9	53	1.01887	89	35	0.606742	-2	2	0.1	-2	0.0988679	0.266667	-3.13333	0.0364936
70	M	8	1	1	1	1	0	0	1	1	28	25	3	45.7	56	0.85	87.7333	40.1333	0.542553	25	2	46	56	0.857143	88	40	0.545455	0	-1	0.3	0	0.00714286	0.266667	-0.133333	0.00290135
74	M	13	0	0	0	0	0	0	0	1	25	21	1	46.7	57	0.76	85.88	42.56	0.504425	20	2	50.1	56	0.883929	89	39.5	0.55618	-1	1	3.4	-1	0.123929	3.12	-3.06	0.051755
77	M	5	0	0	0	0	2	0	0	1	24	20	2	66.8	57	0.92	91.96	39.52	0.570248	19	3	68.8	56	0.964286	92	38	0.586957	-1	1	2	-1	0.0442857	0.04	-1.52	0.0167086
70	F	8	1	0	0	0	0	0	0	1	27	24	1	45	55	0.77	83.2333	40.8833	0.508811	24	1	50.3	54	0.888889	86	38	0.55814	0	0	5.3	-1	0.118889	2.76667	-2.88333	0.049329
76	M	8	0	0	0	0	2	0	0	2	26	23	15	38.2	52	0.84	81.12	37.44	0.538462	22	12	41.6	52	0.865385	82	37	0.54878	-1	-3	3.4	0	0.0253846	0.88	-0.44	0.0103189
69	M	5	1	0	0	0	0	0	0	3	24	21	5	89.7	56	0.99	92.96	37.52	0.596386	20	5	89.8	55	1.06364	94	35.5	0.62234	-1	0	0.1	-1	0.0736364	1.04	-2.02	0.0259549
67	M	5	1	1	1	1	1	1	1	3	26	22	2	91.3	56	1.01	93.7067	37.1467	0.603586	21	2	89.9	55	1.06364	94	35.5	0.62234	-1	0	-1.4	-1	0.0536364	0.293333	-1.64667	0.0187548
72	M	8	1	0	0	0	0	0	0	3	24	19	13	93.6	50	1.08	86	32	0.627907	19	13	94	50	1.11	87	31.5	0.637931	0	0	0.4	0	0.03	1	-0.5	0.0100241
80	M	8	1	1	0	1	0	0	1	2	25	21	3	48.7	57	0.86	89.68	40.66	0.54661	20	3	52.8	66	0.545455	90	54	0.4	-1	0	4.1	9	-0.314545	0.32	13.34	-0.14661
67	M	17	1	0	1	0	2	0	0	1	25	21	11	55.6	50	0.79	76.3333	36.8333	0.517467	20	9	58.9	55	0.627273	78	43.5	0.442308	-1	-2	3.3	5	-0.162727	1.66667	6.66667	-0.0751596
60	F	5	1	1	1	1	0	0	0	2	27	23	1	98.1	56	0.99	92.96	37.52	0.596386	23	0	98	58	1.03448	98	38	0.612245	0	-1	-0.1	2	0.0444828	5.04	0.48	0.0158594
72	M	13	1	1	1	1	0	0	1	2	28	24	13	72.3	52	0.96	85.28	35.36	0.585366	23	10	72.6	50	1.08	86	32	0.627907	-1	-3	0.3	-2	0.12	0.72	-3.36	0.0425411
72	M	8	0	1	1	1	1	0	0	2	24	20	2	104.8	51	1.12	89.08	31.96	0.641221	19	1	103.9	50	1.2	90	30	0.666667	-1	-1	-0.9	-1	0.08	0.92	-1.96	0.0254453
75	F	5	1	0	1	0	0	0	1	2	26	22	16	102.8	54	1.11	93.96	34.02	0.637931	21	16	104.2	54	1.16667	96	33	0.65625	-1	0	1.4	0	0.0566667	2.04	-1.02	0.018319
77	F	5	1	0	0	0	0	0	0	3	25	20	24	78.5	53	1.03	89.3933	34.8033	0.610672	20	19	78.4	50	1.2	90	30	0.666667	0	-5	-0.1	-3	0.17	0.606667	-4.80333	0.0559947
77	F	17	1	0	1	1	0	0	0	2	25	20	5	42.6	57	0.81	87.78	41.61	0.525974	19	5	44.7	57	0.815789	88	41.5	0.528409	-1	0	2.1	0	0.00578947	0.22	-0.11	0.00243506
74	F	3	1	0	1	1	0	0	1	2	24	21	23	75.5	48	0.99	79.68	32.16	0.596386	20	20	82.6	50	0.96	82	34	0.585366	-1	-3	7.1	2	-0.03	2.32	1.84	-0.0110197
70	M	5	0	0	0	0	0	1	1	1	27	23	6	37.9	56	0.67	81.0133	43.4933	0.463134	23	6	38.8	55	0.818182	85	40	0.529412	0	0	0.9	-1	0.148182	3.98667	-3.49333	0.0662781
77	M	5	0	1	0	0	0	0	0	1	26	23	0	38.5	58	0.78	88.16	42.92	0.513158	22	0	41.2	56	0.910714	90	39	0.566667	-1	0	2.7	-2	0.130714	1.84	-3.92	0.0535088
76	F	6	1	0	0	0	0	1	0	2	24	21	4	45.6	56	0.7	82.1333	42.9333	0.477273	20	4	45.9	55	0.845455	86	39.5	0.540698	-1	0	0.3	-1	0.145455	3.86667	-3.43333	0.0634249
72	M	8	1	0	0	0	1	0	1	1	25	21	3	46.8	55	0.85	86.1667	39.4167	0.542553	21	3	46.8	54	0.916667	87	37.5	0.568966	0	0	0	-1	0.0666667	0.833333	-1.91667	0.0264123
74	F	5	1	1	1	0	0	0	0	2	27	23	7	38.4	55	0.77	83.2333	40.8833	0.508811	23	7	39.8	56	0.803571	86	41	0.523256	0	0	1.4	1	0.0335714	2.76667	0.116667	0.0144452
64	M	11	1	0	0	1	1	1	1	3	24	19	16	89.6	49	1.1	84.9333	31.0333	0.634615	19	15	89.8	48	1.15625	85	29.5	0.652941	0	-1	0.2	-1	0.05625	0.0666667	-1.53333	0.0183258
76	F	7	1	0	0	0	0	0	0	2	26	22	12	40.3	53	0.67	76.6733	41.1633	0.463134	21	10	41.1	54	1.13889	95	33.5	0.647368	-1	-2	0.8	1	0.468889	18.3267	-7.66333	0.184235
75	M	5	1	0	0	0	0	0	0	2	27	23	12	38.6	54	0.76	81.36	40.32	0.504425	22	12	40.4	57	0.815789	88	41.5	0.528409	-1	0	1.8	3	0.0557895	6.64	1.18	0.0239843
63	M	5	1	1	1	1	2	0	1	2	27	24	2	42.8	56	0.83	86.9867	40.5067	0.534335	24	0	42.9	56	0.910714	90	39	0.566667	0	-2	0.1	0	0.0807143	3.01333	-1.50667	0.0323319
74	M	5	1	0	1	0	0	0	1	2	25	20	3	52.3	54	0.81	83.16	39.42	0.525974	20	2	60.2	55	0.927273	89	38	0.573034	0	-1	7.9	1	0.117273	5.84	-1.42	0.0470597
78	M	5	1	0	0	0	0	0	1	3	26	22	1	48.7	56	0.86	88.1067	39.9467	0.54661	22	0	48.9	56	0.910714	90	39	0.566667	0	-1	0.2	0	0.0507143	1.89333	-0.946667	0.0200565
78	M	5	1	1	0	0	2	0	1	3	25	20	4	78.9	56	1.03	94.4533	36.7733	0.610672	20	3	79.1	56	1.04464	95	36.5	0.615789	0	-1	0.2	0	0.0146429	0.546667	-0.273333	0.00511754
71	F	5	1	1	1	0	0	0	1	3	26	22	14	101.4	53	1.12	92.5733	33.2133	0.641221	22	14	101.5	55	1.22727	100	32.5	0.675	0	0	0.1	2	0.107273	7.42667	-0.713333	0.0337786
60	F	13	0	0	0	0	0	0	1	2	27	24	20	76	50	0.86	78.6667	35.6667	0.54661	22	18	76.4	54	0.916667	87	37.5	0.568966	-2	-2	0.4	4	0.0566667	8.33333	1.83333	0.0223553
62	F	8	1	0	1	0	0	0	0	2	24	21	12	75.8	52	1.08	89.44	33.28	0.627907	20	12	76.1	52	1.09615	90	33	0.633333	-1	0	0.3	0	0.0161538	0.56	-0.28	0.00542636
67	M	12	1	1	1	1	1	1	1	3	24	19	15	59	50	1.1	86.6667	31.6667	0.634615	18	15	61.2	50	1.11	87	31.5	0.637931	-1	0	2.2	0	0.01	0.333333	-0.166667	0.00331565
72	M	8	1	0	0	1	1	0	1	2	26	22	10	40.6	55	0.98	90.9333	37.0333	0.592742	22	9	41.6	54	1.05556	92	35	0.619565	0	-1	1	-1	0.0755556	1.06667	-2.03333	0.0268233
75	M	5	0	0	0	1	0	0	1	2	27	24	6	40	53	0.96	86.92	36.04	0.585366	23	7	41	53	0.962264	87	36	0.586207	-1	1	1	0	0.00226415	0.08	-0.04	0.000841043
69	F	5	1	0	0	0	0	0	1	1	24	20	8	37.8	55	0.8	84.3333	40.3333	0.521739	20	8	38	58	0.724138	86	44	0.488372	0	0	0.2	3	-0.0758621	1.66667	3.66667	-0.033367
76	F	8	1	0	0	0	0	0	1	2	24	20	10	72	49	1.16	86.8933	30.0533	0.654135	19	10	72.4	48	1.21875	87	28.5	0.672414	-1	0	0.4	-1	0.05875	0.106667	-1.55333	0.0182785
68	F	5	1	1	0	0	0	0	1	3	24	19	8	44.3	56	0.93	90.72	38.64	0.574074	19	9	44.9	56	0.964286	92	38	0.586957	0	1	0.6	0	0.0342857	1.28	-0.64	0.0128824
66	M	8	1	1	1	0	1	0	0	1	24	21	10	38.4	58	0.73	86.2267	43.8867	0.491031	20	8	39	60	0.725	89	45.5	0.488764	-1	-2	0.6	2	-0.005	2.77333	1.61333	-0.00226735
75	M	5	0	0	1	1	0	0	0	2	26	23	10	36.5	54	0.89	86.04	37.98	0.558577	22	10	42.9	54	0.944444	88	37	0.579545	-1	0	6.4	0	0.0544444	1.96	-0.98	0.020968
79	M	8	1	1	0	0	1	0	1	2	24	20	6	40.1	52	1.01	87.0133	34.4933	0.603586	20	6	40.8	50	1.17	89	30.5	0.657303	0	0	0.7	-2	0.16	1.98667	-3.99333	0.0537177
73	M	17	1	0	0	0	1	0	0	3	26	24	7	41.2	51	0.93	82.62	35.19	0.574074	23	7	42	50	1.08	86	32	0.627907	-1	0	0.8	-1	0.15	3.38	-3.19	0.0538329
63	F	13	0	0	1	1	1	0	0	3	24	19	30	44.2	53	1.09	91.5133	33.7433	0.631274	19	28	48	53	1.04717	90	34.5	0.616667	0	-2	3.8	0	-0.0428302	-1.51333	0.756667	-0.0146075
76	M	8	1	0	0	0	0	0	0	2	24	19	10	45.6	49	0.86	77.0933	34.9533	0.54661	19	10	50	50	1.53	101	24.5	0.757426	0	0	4.4	1	0.67	23.9067	-10.4533	0.210816
68	F	8	1	1	0	1	1	0	0	2	26	23	11	38	57	0.94	92.72	39.14	0.577869	21	11	42.7	57	0.947368	93	39	0.580645	-2	0	4.7	0	0.00736842	0.28	-0.14	0.00277631
74	M	3	1	0	0	0	0	0	0	3	24	19	8	40.2	64	1.15	116	47	0.6	19	8	41.3	62	1.35484	118	34	0.711864	0	0	1.1	-2	0.204839	2	-13	0.111864
81	M	13	1	0	0	0	0	0	1	2	26	22	8	40	62	1.07	106.227	39.8867	0.624514	21	8	50	60	1.2	108	36	0.666667	-1	0	10	-2	0.13	1.77333	-3.88667	0.042153
62	M	8	1	0	1	0	0	0	0	3	24	19	6	39.7	58	1.12	108	38	0.6	18	6	46.8	57	1.28947	106	32.5	0.693396	-1	0	7.1	-1	0.169474	-2	-5.5	0.0933962
83	F	3	1	1	1	0	0	0	0	2	24	20	10	44	57	1.02	95.76	37.62	0.607143	18	10	50.2	56	1.125	98	35	0.642857	-2	0	6.2	-1	0.105	2.24	-2.62	0.0357143
84	F	5	1	0	0	0	0	1	1	2	24	19	8	60.3	56	1.1	97.0667	35.4667	0.634615	19	8	62.5	49	1.16327	87	30	0.655172	0	0	2.2	-7	0.0632653	-10.0667	-5.46667	0.020557
79	F	5	0	0	0	0	0	0	0	3	24	19	9	42.7	54	1.15	95.4	33.3	0.650943	18	9	50.2	52	1.06731	89	33.5	0.623596	-1	0	7.5	-2	-0.0826923	-6.4	0.2	-0.0273479
69	F	5	1	0	0	0	0	0	0	2	24	20	8	40.2	56	1.01	93.7067	37.1467	0.603586	19	8	41.6	55	1.06364	94	35.5	0.62234	-1	0	1.4	-1	0.0536364	0.293333	-1.64667	0.0187548
71	F	5	1	0	1	0	0	1	1	2	24	21	12	41.4	54	1.05	91.8	35.1	0.617647	21	12	41.5	54	1.16667	96	33	0.65625	0	0	0.1	0	0.116667	4.2	-2.1	0.0386029
82	M	3	1	0	0	0	0	0	1	1	24	21	9	48.2	56	0.85	87.7333	40.1333	0.542553	19	9	52.9	54	1	90	36	0.6	-2	0	4.7	-2	0.15	2.26667	-4.13333	0.0574468
75	M	5	1	1	0	0	0	0	1	2	24	19	2	36.9	53	0.75	79.5	39.75	0.5	19	2	38.9	52	0.576923	72	42	0.416667	0	0	2	-1	-0.173077	-7.5	2.25	-0.0833333
77	F	1	0	0	0	0	0	1	0	3	24	19	8	72.7	40	0.8	62	30	0.53	18	8	80.1	38	1.10526	66	24	0.636364	-1	0	7.4	-2	0.305263	4	-6	0.106364
65	M	13	0	0	1	0	1	1	0	3	27	24	19	38.2	33	0.84	55	25	0.52	23	19	44.7	32	1.21875	58	19	0.672414	-1	0	6.5	-1	0.37875	3	-6	0.152414
76	F	5	1	0	0	0	0	1	0	2	26	22	4	39.8	40	1.11	68	26	0.617647	20	2	40.9	39	1.19231	70	23.5	0.664286	-2	-2	1.1	-1	0.0823077	2	-2.5	0.0466387
73	M	13	1	1	0	0	0	0	0	2	24	19	7	56	22	1.6	36	15	0.583333	18	7	60.5	34	0.926471	55	23.5	0.572727	-1	0	4.5	12	-0.673529	19	8.5	-0.0106061
75	F	5	1	1	0	0	0	0	0	3	24	19	9	40.9	26	0.9	47	28	0.87	19	9	41.9	28	1.07143	48	18	0.625	0	0	1	2	0.171429	1	-10	-0.245
87	M	8	1	0	0	0	0	0	0	3	26	22	5	38.9	37	0.95	62	25	0.59	20	5	50.2	36	1.5	72	18	0.75	-2	0	11.3	-1	0.55	10	-7	0.16
83	F	3	1	0	1	0	0	0	0	3	24	19	16	55.8	69	1.03	110	47	0.572727	18	16	62.6	68	0.882353	108	48	0.555556	-1	0	6.8	-1	-0.147647	-2	1	-0.0171717
77	M	5	1	1	1	1	0	0	0	3	26	22	3	40.5	52	0.9	74	29	0.6	19	3	48.9	50	1.26	92	29	0.684783	-3	0	8.4	-2	0.36	18	0	0.0847826
69	F	5	1	1	0	0	0	0	0	1	24	20	13	56.4	42	1.01	80	27	0.66	19	12	58.6	42	1.60714	87	19.5	0.775862	-1	-1	2.2	0	0.597143	7	-7.5	0.115862
76	F	10	1	1	1	0	1	0	1	2	25	21	4	39	48	0.95	78.4	32.8	0.581633	20	4	44.5	47	1.34043	89	26	0.707865	-1	0	5.5	-1	0.390426	10.6	-6.8	0.126233
64	M	8	1	0	0	0	0	0	0	2	24	19	2	50	50	0.8	78	31	0.5	17	2	55	55	1.17273	98	33.5	0.658163	-2	0	5	5	0.372727	20	2.5	0.158163
66	F	5	1	0	1	0	0	0	0	1	24	19	3	66.5	54	1.07	92.52	34.74	0.624514	18	3	67.2	52	1.26923	96	30	0.6875	-1	0	0.7	-2	0.199231	3.48	-4.74	0.0629864
